# Supplementary material for: Homologous recombination repair gene mutations as a predictive biomarker for immunotherapy in patients with advanced melanoma
Source: Front Immunol. 2022 Aug 3;13:871756. doi: 10.3389/fimmu.2022.871756 (PMC9381822; doi:10.3389/fimmu.2022.871756)
Supplement: Supplementary file 3 [file Table_1.xlsx]

## Sheet: HRR pathway gene list
Supplementary Table 1: HRR genes list
Gene Symbol	Gene Description	Location
BARD1	BRCA1 associated RING domain 1	2q35
BRCA1	breast cancer 1, early onset	17q21.31
EME1	essential meiotic structure-specific endonuclease 1	17q21.33
ERCC1	excision repair cross-complementation group 1	19q13.32
GEN1	GEN1 Holliday junction 5' flap endonuclease	2p24.2
H2AFX	H2A histone family, member X	11q23.3
MUS81	MUS81 structure-specific endonuclease subunit	11q13
NBN	nibrin	8q21.3
PALB2	partner and localizer of BRCA2	16p12.2
PARP1	poly (ADP-ribose) polymerase 1	1q42.12
PARP2	poly (ADP-ribose) polymerase 2	14q11.2
PCNA	proliferating cell nuclear antigen	20p12.3
POLD1	polymerase (DNA directed), delta 1, catalytic subunit	19q13.3
POLD3	polymerase (DNA-directed), delta 3, accessory subunit	11q13.4
POLD4	polymerase (DNA-directed), delta 4, accessory subunit	11q13.2
POLH	polymerase (DNA directed), eta	6p21.1
PPP4R2	protein phosphatase 4, regulatory subunit 2	3p13
RAD51	RAD51 recombinase	15q15.1
RAD51B	RAD51 paralog B	14q24.1
RAD51C	RAD51 paralog C	17q22
RAD52	RAD52 homolog, DNA repair protein	12p13.33
RAD54B	RAD54 homolog B (S. cerevisiae)	8q22.1
RAD54L	RAD54-like (S. cerevisiae)	1p34.1
RBBP8	retinoblastoma binding protein 8	18q11.2
RDM1	RAD52 motif containing 1	17q12
RECQL4	RecQ protein-like 4	8q24.3
RFC1	replication factor C subunit 1	4p14
RFC2	replication factor C subunit 2	7q11.23
RFC3	replication factor C subunit 3	13q13.2
RFC5	replication factor C subunit 5	12q24.23
RMI1	BLAP75; FAAP75; C9orf76	9q21.32
RMI2	RecQ mediated genome instability 2	16p13.13
RPA1	replication protein A1	17p13.3
RPA2	replication protein A2	1p35.3
RPA3	replication protein A3	7p21.3
RPA4	replication protein A4	Xq21.33
SEM1	split hand/foot malformation (ectrodactyly) type 1	7q21.3
SLX1A	SLX1 homolog A, structure-specific endonuclease subunit	16p11.2
SPO11	SPO11, initiator of meiotic double stranded breaks	20q13.31
TOP3B	topoisomerase (DNA) III beta	22q11.22
TP53BP1	tumor protein p53 binding protein 1	15q15.3
WRN	Werner syndrome, RecQ helicase-like	8p12
XRCC2	X-ray repair cross complementing 2	7q36.1
XRCC3	X-ray repair cross complementing 3	14q32.3
