# Supplementary material for: Homologous recombination repair gene mutations as a predictive biomarker for immunotherapy in patients with advanced melanoma
Source: Front Immunol. 2022 Aug 3;13:871756. doi: 10.3389/fimmu.2022.871756 (PMC9381822; doi:10.3389/fimmu.2022.871756)
Supplement: Supplementary file 4 [file Table_2.xlsx]

## Sheet: Sheet1
Supplementary Table 2: DDR pathway genes list in addition to HRR
Gene Symbol	Gene Description	Location	Pathway
APEX1	apurinic/apyrimidinic endodeoxyribonuclease 1	14q11.2	BER
APEX2	apurinic/apyrimidinic endodeoxyribonuclease 2	Xp11.21	BER
APLF	aprataxin and PNKP like factor	2p13.3	BER
APTX	aprataxin	9p21.1	BER
HMGB1	high mobility group box 1	13q12.3	BER
LIG3	DNA ligase 3	17q12	BER
MBD4	methyl-CpG binding domain 4, DNA glycosylase	3q21.3	BER
MPG	N-methylpurine-DNA glycosylase	16p13.3	BER
MUTYH	mutY DNA glycosylase	1p34.1	BER
NEIL1	nei like DNA glycosylase 1	15q24.2	BER
NEIL2	nei like DNA glycosylase 2	8p23.1	BER
NEIL3	nei like DNA glycosylase 3	4q34.3	BER
NTHL1	nth-like DNA glycosylase 1	16p13.3	BER
OGG1	8-oxoguanine DNA glycosylase	3p25.3	BER
PARP1	poly (ADP-ribose) polymerase 1	1q42.12	BER
PARP2	poly (ADP-ribose) polymerase 2	14q11.2	BER
PARP3	poly (ADP-ribose) polymerase family member 3	3p21.2	BER
PCNA	proliferating cell nuclear antigen	20p12.3	BER
PNKP	polynucleotide kinase 3'-phosphatase	19q13.33	BER
POLB	polymerase (DNA directed), beta	8p11.21	BER
POLD1	polymerase (DNA directed), delta 1, catalytic subunit	19q13.3	BER
POLE	polymerase (DNA directed), epsilon, catalytic subunit	12q24.33	BER
POLK	polymerase (DNA directed) kappa	5q13.3	BER
POLL	polymerase (DNA directed), lambda	10q24.32	BER
SMUG1	single-strand-selective monofunctional uracil-DNA glycosylase 1	12q13.13	BER
TDG	thymine-DNA glycosylase	12q23.3	BER
TDP1	tyrosyl-DNA phosphodiesterase 1	14q32.11	BER
UNG	uracil-DNA glycosylase	12q24.11	BER
WRN	Werner syndrome, RecQ helicase-like	8p12	BER
XRCC1	X-ray repair cross complementing 1 [Homo sapiens	19q13.2	BER
PARP4	poly (ADP-ribose) polymerase family member 4	13q12.12	BER
POLD3	polymerase (DNA-directed), delta 3, accessory subunit	11q13.4	BER
POLD4	polymerase (DNA-directed), delta 4, accessory subunit	11q13.2	BER
POLE2	polymerase (DNA directed), epsilon 2, accessory subunit	14q21.3	BER
POLE3	polymerase (DNA directed), epsilon 3, accessory subunit	9q32	BER
POLE4	polymerase (DNA-directed), epsilon 4, accessory subunit	2p12	BER
RFC1	replication factor C subunit 1	4p14	BER
RFC2	replication factor C subunit 2	7q11.23	BER
RFC3	replication factor C subunit 3	13q13.2	BER
RFC5	replication factor C subunit 5	12q24.23	BER
CCNH	cyclin H	5q14.3	NER
CDK7	cyclin-dependent kinase 7	5q13.2	NER
CETN2	centrin, EF-hand protein, 2	Xq28	NER
CUL3	cullin 3	2q36.2	NER
CUL4A	cullin 4A	13q34	NER
CUL5	cullin 5	11q22.3	NER
DDB1	damage specific DNA binding protein 1	11q12.2	NER
DDB2	damage-specific DNA binding protein 2	11p11.2	NER
ERCC1	excision repair cross-complementation group 1	19q13.32	NER
ERCC2	excision repair cross-complementation group 2	19q13.32	NER
ERCC3	excision repair cross-complementation group 3	2q14.3	NER
ERCC4	excision repair cross-complementation group 4	16p13.12	NER
ERCC5	excision repair cross-complementation group 5	13q33.1	NER
ERCC6	excision repair cross-complementation group 6	10q11.23	NER
ERCC8	excision repair cross-complementation group 8	5q12.1	NER
GTF2H1	general transcription factor IIH subunit 1	11p15.1	NER
GTF2H3	general transcription factor IIH subunit 3	12q24.31	NER
GTF2H4	general transcription factor IIH subunit 4	6p21.33	NER
GTF2H5	general transcription factor IIH subunit 5	6q25.3	NER
MMS19	MMS19 homolog, cytosolic iron-sulfur assembly component	10q24.1	NER
MNAT1	MNAT CDK-activating kinase assembly factor 1	14q23.1	NER
PCNA	proliferating cell nuclear antigen	20p12.3	NER
POLD1	polymerase (DNA directed), delta 1, catalytic subunit	19q13.3	NER
POLD3	polymerase (DNA-directed), delta 3, accessory subunit	11q13.4	NER
POLD4	polymerase (DNA-directed), delta 4, accessory subunit	11q13.2	NER
POLE	polymerase (DNA directed), epsilon, catalytic subunit	12q24.33	NER
POLE2	polymerase (DNA directed), epsilon 2, accessory subunit	14q21.3	NER
POLE3	polymerase (DNA directed), epsilon 3, accessory subunit	9q32	NER
POLE4	polymerase (DNA-directed), epsilon 4, accessory subunit	2p12	NER
RAD23A	RAD23 homolog A, nucleotide excision repair protein	19p13.13	NER
RAD23B	RAD23 homolog B, nucleotide excision repair protein	9q31.2	NER
RBX1	ring-box 1	22q13.2	NER
RFC1	replication factor C subunit 1	4p14	NER
RFC2	replication factor C subunit 2	7q11.23	NER
RFC3	replication factor C subunit 3	13q13.2	NER
RFC5	replication factor C subunit 5	12q24.23	NER
RPA1	replication protein A1	17p13.3	NER
RPA2	replication protein A2	1p35.3	NER
RPA3	replication protein A3	7p21.3	NER
RPA4	replication protein A4	Xq21.33	NER
UVSSA	UV stimulated scaffold protein A	4p16.3	NER
XAB2	XPA binding protein 2	19p13.3	NER
XPA	xeroderma pigmentosum, complementation group A	9q22.33	NER
XPC	xeroderma pigmentosum, complementation group C	3p25.1	NER
HMGB1	high mobility group box 1	13q12.3	MMR
MLH1	mutL homolog 1	3p22.2	MMR
MLH3	mutL homolog 3	14q24.3	MMR
MSH2	mutS homolog 2	2p21-p16.3	MMR
MSH3	mutS homolog 3	5q14.1	MMR
MSH4	mutS homolog 4	1p31.1	MMR
MSH5	mutS homolog 5	6p21.33	MMR
MSH6	mutS homolog 6	2p16.3	MMR
PCNA	proliferating cell nuclear antigen	20p12.3	MMR
PMS1	PMS1 homolog 1, mismatch repair system component	2q32.2	MMR
PMS2	PMS1 homolog 2, mismatch repair system component	7p22.1	MMR
POLD1	polymerase (DNA directed), delta 1, catalytic subunit	19q13.3	MMR
POLD3	polymerase (DNA-directed), delta 3, accessory subunit	11q13.4	MMR
POLD4	polymerase (DNA-directed), delta 4, accessory subunit	11q13.2	MMR
RFC1	replication factor C subunit 1	4p14	MMR
RFC2	replication factor C subunit 2	7q11.23	MMR
RFC3	replication factor C subunit 3	13q13.2	MMR
RFC5	replication factor C subunit 5	12q24.23	MMR
RPA1	replication protein A1	17p13.3	MMR
RPA2	replication protein A2	1p35.3	MMR
RPA3	replication protein A3	7p21.3	MMR
RPA4	replication protein A4	Xq21.33	MMR
BARD1	BRCA1 associated RING domain 1	2q35	FA
BRCA1	breast cancer 1, early onset	17q21.31	FA
CENPS	Centromere Protein S	1p36.22	FA
ERCC1	excision repair cross-complementation group 1	19q13.32	FA
ERCC4	excision repair cross-complementation group 4	16p13.12	FA
FAAP100	Fanconi anemia core complex associated protein 100	17q25.3	FA
FAAP20	Fanconi anemia core complex associated protein 20	1p36.33	FA
FAAP24	Fanconi anemia core complex associated protein 24	19q13.11	FA
FAN1	FANCD2/FANCI-associated nuclease 1	15q13.3	FA
FANCA	Fanconi anemia, complementation group A	16q24.3	FA
FANCB	Fanconi anemia, complementation group B	Xp22.2	FA
FANCC	Fanconi anemia, complementation group C	9q22.32	FA
FANCD2	Fanconi anemia, complementation group D2	3p25.3	FA
FANCE	Fanconi anemia, complementation group E	6p21.31	FA
FANCF	Fanconi anemia, complementation group F	11p14.3	FA
FANCG	Fanconi anemia, complementation group G	9p13.3	FA
FANCI	Fanconi anemia, complementation group I	15q26.1	FA
FANCL	Fanconi anemia, complementation group L	2p16.1	FA
HES1	hes family bHLH transcription factor 1	3q29	FA
MAD2L2	MAD2 mitotic arrest deficient-like 2 (yeast)	1p36.22	FA
PALB2	partner and localizer of BRCA2	16p12.2	FA
RAD51	RAD51 recombinase	15q15.1	FA
RAD51C	RAD51 paralog C	17q22	FA
RMI1	BLAP75; FAAP75; C9orf76	9q21.32	FA
RMI2	RecQ mediated genome instability 2	16p13.13	FA
SLX1A	SLX1 homolog A, structure-specific endonuclease subunit	16p11.2	FA
TELO2	telomere maintenance 2	16p13.3	FA
TOP3B	topoisomerase (DNA) III beta	22q11.22	FA
UBE2T	ubiquitin-conjugating enzyme E2T	1q32.1	FA
USP1	ubiquitin specific peptidase 1	1p31.3	FA
WDR48	WD repeat domain 48	3p22.2	FA
XRCC2	X-ray repair cross complementing 2	7q36.1	FA
ABRAXAS1(FAM175A)	family with sequence similarity 175	4q21.23	NEJ
DCLRE1C	DNA cross-link repair 1C	10p13	NEJ
DNTT	DNA nucleotidylexotransferase	10q24.1	NEJ
LIG4	DNA ligase 4	13q33.3	NEJ
NBN	nibrin	8q21.3	NEJ
NHEJ1	nonhomologous end-joining factor 1	2q35	NEJ
PARP1	poly (ADP-ribose) polymerase 1	1q42.12	NEJ
PARP3	poly (ADP-ribose) polymerase family member 3	3p21.2	NEJ
PNKP	polynucleotide kinase 3'-phosphatase	19q13.33	NEJ
POLB	polymerase (DNA directed), beta	8p11.21	NEJ
POLL	polymerase (DNA directed), lambda	10q24.32	NEJ
POLM	polymerase (DNA) mu	7p13	NEJ
PRKDC	protein kinase, DNA-activated, catalytic polypeptid	8q11.21	NEJ
RIF1	replication timing regulatory factor 1	2q23.3	NEJ
RNF168	ring finger protein 168	3q29	NEJ
RNF8	ring finger protein 8	6p21.2	NEJ
TP53BP1	tumor protein p53 binding protein 1	15q15.3	NEJ
XRCC4	X-ray repair cross complementing 4	5q14.2	NEJ
XRCC5	X-ray repair cross complementing 5	2q35	NEJ
XRCC6	X-ray repair cross complementing 6	22q13.2	NEJ
HLTF	helicase-like transcription factor	3q24	TLS
MAD2L2	MAD2 mitotic arrest deficient-like 2 (yeast)	1p36.22	TLS
PCNA	proliferating cell nuclear antigen	20p12.3	TLS
POLB	polymerase (DNA directed), beta	8p11.21	TLS
POLH	polymerase (DNA directed), eta	6p21.1	TLS
POLI	polymerase (DNA) iota	18q21.2	TLS
POLK	polymerase (DNA directed) kappa	5q13.3	TLS
POLM	polymerase (DNA) mu	7p13	TLS
POLN	polymerase (DNA) nu	4p16.3	TLS
RAD18	RAD18 E3 ubiquitin protein ligase	3p25.3	TLS
REV1	REV1, DNA directed polymerase	2q11.2	TLS
REV3L	REV3 like, DNA directed polymerase zeta catalytic subunit	6q21	TLS
SHPRH	SNF2 histone linker PHD RING helicase	6q24.3	TLS
UBE2A	ubiquitin-conjugating enzyme E2A	Xq24	TLS
UBE2B	ubiquitin-conjugating enzyme E2B	5q31.1	TLS
UBE2N	ubiquitin-conjugating enzyme E2N	12q22	TLS
UBE2V2	ubiquitin-conjugating enzyme E2 variant 2	8q11.21	TLS
USP1	ubiquitin specific peptidase 1	1p31.3	TLS
