# Supplementary material for: Homologous recombination repair gene mutations as a predictive biomarker for immunotherapy in patients with advanced melanoma
Source: Front Immunol. 2022 Aug 3;13:871756. doi: 10.3389/fimmu.2022.871756 (PMC9381822; doi:10.3389/fimmu.2022.871756)
Supplement: Supplementary file 5 [file Table_3.xlsx]

## Sheet: Sheet1
Supplementary Table 3: Correlation of HRR pathway genes with tumor immune microenvironment related immune cell infiltration
Positive correlation gene	Correlation immune cell type	Negative correlation gene	Correlation immune cell type	Unrelated gene
BRCA1	M1 macrophages, B cell, Treg, NK cell cell	NBN	Treg	PARP2
EME1	B naïve	PARP1	Treg	PCNA
ERCC1	CD8+ T cell, CD4+ T cell, Treg, M1 macrophages, B cell	RAD52	Treg	POLD4
GEN1	macrophages, CD4+ memory T cell	RFC3	DC	POLH
H2AFX	macrophages	POLD1	NK cell	PPP4R2
MUS81	B cell	POLD3	CD8+ T cell	RAD51
PALB2	Treg, CD4+ T cellm		NK cell	RAD51B
POLD3	M1 macrophages, CD4+ T cell, DC			RAD51C
RAD54L	CD4+ T cell			RAD54B
RBBP8	Treg, B cell, M1 macrophages			RECQL4
RFC1	CD8+ T cell, M2 macrophages			RFC5
RFC2	M1 macrophages, CD8+ T cell, CD4+ T cell, NK cell cell, DC			RMI2
RMI1	M1 macrophages			RPA3
RPA1	CD8+ T cell, CD4+ T cell, M1 macrophages			SLX1A
RPA2	DC			XRCC2
RPA4	NK cell, CD4+ T cell
SPO11	CD4+ memory T cell
TOP3B	CD4+ T cell
TP53BP1	CD8+ T cell, Treg, DC, NK cell, M1 macrophages, CD4+ naïve T cell
WRN	CD4+ T cell
XRCC3	B cell, DC, CD8+ T cell
POLD1	CD8+ T cell, CD4+ T cell, Treg, M1 macrophages, B cell, DC, NK cell

## Sheet: Sheet2
BARD1	1	CD4+ T cell
BRCA1	1	M1 macrophages, B cell, Treg, NK cell cell
EME1	1	B naïve
ERCC1	1	CD8+ T cell, CD4+ T cell, Treg, M1 macrophages, B cell
GEN1	1	macrophages, CD4+ memory T cell
H2AFX	1	macrophages
MUS81	1	B cell
PALB2	1	Treg, CD4+ T cellm
POLD3	1	M1 macrophages, CD4+ T cell, DC
RAD54L	1	CD4+ T cell
RBBP8	1	Treg, B cell, M1 macrophages
RFC1	1	CD8+ T cell, M2 macrophages
RFC2	1	M1 macrophages, CD8+ T cell, CD4+ T cell, NK cell cell, DC
RMI1	1	M1 macrophages
RPA1	1	CD8+ T cell, CD4+ T cell, M1 macrophages
RPA2	1	DC
RPA4	1	NK cell, CD4+ T cell
SPO11	1	CD4+ memory T cell
TOP3B	1	CD4+ T cell
TP53BP1	1	CD8+ T cell, Treg, DC, NK cell, M1 macrophages, CD4+ naïve T cell
WRN	1	CD4+ T cell
XRCC3	1	B cell, DC, CD8+ T cell
POLD1	1	CD8+ T cell, CD4+ T cell, Treg, M1 macrophages, B cell, DC, NK cell
